# Supplementary material for: Extraction of Bioactive Compounds for Antioxidant, Antimicrobial, and Antidiabetic Applications
Source: Molecules. 2022 Sep 13;27(18):5935. doi: 10.3390/molecules27185935 (PMC9503716; doi:10.3390/molecules27185935)
Supplement: Supplementary file 1 [file molecules-27-05935-s001.zip]

Archive with 1 entries (1 files):
- molecules-1889455-supplementary.pdf
